# Supplementary material for: Hypoglycemic Effects of Sechium edule (Chayote) in Older Adults: A Systematic Review and Meta-Analysis of Clinical and Preclinical Trials
Source: Foods. 2025 Aug 22;14(17):2937. doi: 10.3390/foods14172937 (PMC12428100; doi:10.3390/foods14172937)
Supplement: Supplementary file 1 [file foods-14-02937-s001.zip]

Archive with 1 entries (1 files):
- foods-3815691-supplementary.pdf
